# Supplementary material for: Descending pathways from the superior colliculus mediating autonomic and respiratory effects associated with orienting behaviour
Source: J Physiol. 2022 Dec 2;600(24):5311–32. doi: 10.1113/JP283789 (PMC10107157; doi:10.1113/JP283789)
Supplement: Supplementary file 1 — Statistical Summary Document [file TJP-600-5311-s002.xlsx]

## Sheet: Statistical Summary Table
Statistical Summary Document
Manuscript Title:	Descending pathways from the superior colliculus mediating autonomic and respiratory effects associated with orienting behaviour
Authors:	Erin Lynch1, Bowen Dempsey1, Christine Saleeba1, Eloise Monteiro1, Anita Turner1, Peter GR Burke1, Andrew M Allen2, Roger AL Dampney3, Cara M Hildreth1, Jennifer L Cornish1, Ann K Goodchild1 & Simon McMullan*1
Animal model used, if applicable:	Rat
Underlying hypothesis:	That neurons in the deep superior colliculus provide excitatory input to pontomedullary autonomic and respiratory centres
Definitions of ‘n’:	A rat (except for recordings of GiA neurons, in which case each neuron was treated as a replicate)
Statistical summary table:
Experimental question number	Finding/ conclusion	Experimental location/variable	Mean value	Standard Deviation	n	Exact P value	Figure/table in which data are presented	Units	Data comparisons	Statistical test	Any other experimental factors	Comments
Multiple tests of the same question are shown in different rows		e.g. cortex vs cerebellum or genotype	(or other summary statistic)	(SD)	(value)	If P is considered significant against a stated confidence limit, authors may indicate this in bold.The exact value must be stated unless P is less than 0.0001, in which case < is permitted.			e.g. WT vs KO		e.g. subjects’ age or sex	e.g. observation
1 What are the behavioural effects of dSC stimulation?	dSC stimulation evokes circling behaviour in ChR2 but not control rats	ChR2 rats - baseline	0	1.5	9	0.0016 [ChR2 baseline vs ChR2 stim]	1C1	Circles	Baseline 10 mins vs. 10 mins 1 Hz stimulation	paired t-test
		ChR2 rats - stimulation	17.89	12.41	9
		Control rats - baseline	-0.6	2.76	10	>0.9999 [Control baseline vs control stim]	1C1	Circles	Baseline 10 mins vs. 10 mins 1 Hz stimulation	paired t-test
		Control rats - stimulation	-0.6	2.07	10
	dSC stimulation evokes locomotor behaviour	Experimental Group (ChR2 vs control) vs. time	n/a - time series	n/a	5/group	<0.0001 [interaction]	1C2	cm/s	Baseline 10 mins vs. 10 mins 1 Hz stimulation vs. time	RM 2-way ANOVA
	dSC stimulation evokes no effects on open field exploration	ChR2 rats	65.08	27.35	9	0.6214	2A1	% time spent in centre	ChR2 vs vector control	unpaired t-test
		Control rats	76.66	37.52	9
	dSC stimulation evokes no effects on plus maze exploration- open arm	ChR2 rats	44.15	11.25	9	>0.99	2A2	% time spent in open arm	ChR2 vs vector control	unpaired t-test
		Control rats	42.89	11.35	10
	dSC stimulation evokes no effects on incidence of LF vocalisation	ChR2 rats	0.5	0.8367	6	0.2181	2B1	n vocalisations	ChR2 vs vector control	unpaired t-test
		Control rats	0	0	5
	dSC stimulation evokes no effects on incidence of HF vocalisation	ChR2 rats	7.167	7.333	6	0.9253	2B2	n vocalisations	ChR2 vs vector control	unpaired t-test
		Control rats	6.6	12.03	5
2 What are the physiological effects of dSC stimulation in awake rats?	dSC stimulation increases respiratory rate in awake rats	5 Hz - ChR2 rats	98.15	50.72	4	0.0286	3A2	% delta resp frequency	peak change Con vs ChR2	Mann-Whitney
		5 Hz - Control rats	7.151	3.915	4
		10 Hz - ChR2 rats	128.4	83.96	9	0.004	3A2	% delta resp frequency	peak change Con vs ChR2	Mann-Whitney
		10 Hz - Control rats	7.284	6.745	4
	EEG spectra are changed by dSC stimulation	ChR2 rats vs. EEG frequency	n/a - time series	n/a	6	0.0003 [interaction]	3A3	% EEG power	10 s baseline vs. 10 s stimulation	RM 2-way ANOVA
		Control rats vs. EEG frequency	n/a - time series	n/a	5	0.4704 [interaction]	3A3	% EEG power	10 s baseline vs. 10 s stimulation	RM 2-way ANOVA
	EEG frequency bands are differentially affected by dSC stimulation	ChR2 baseline - delta	36.2	21.28	6	0.0305	3A5	% EEG power	10 s baseline vs. 10 s stimulation	Sidak
		ChR2 stim - delta	18.08	7.253	6		3A5
		ChR2 baseline - theta	43.29	17.49	6	0.0218	3A5	% EEG power	10 s baseline vs. 10 s stimulation	Sidak
		ChR2 stim - theta	62.38	12.28	6		3A5
		ChR2 baseline - alpha	11.75	4.8	6	0.9985	3A5	% EEG power	10 s baseline vs. 10 s stimulation	Sidak
		ChR2 stim - alpha	10.25	3.543	6		3A5
		ChR2 baseline - beta	8.518	5.085	6	>0.9999	3A5	% EEG power	10 s baseline vs. 10 s stimulation	Sidak
		ChR2 stim - beta	9.205	4.715	6		3A5
	EEG frequency bands are unaffected by sham dSC stimulation (blue light on ChR2(-)/GFP+ dSC neurons)	Control baseline - delta	27.1	20.83	5	0.9983	not shown	% EEG power	10 s baseline vs. 10 s stimulation	Sidak
		Control stim - delta	29.77	28.07	5
		Control baseline - theta	51.16	18.88	5	0.9901	not shown	% EEG power	10 s baseline vs. 10 s stimulation	Sidak
		Control stim - theta	46.93	20.97	5
		Control baseline - alpha	13.6	3.612	5	0.9994	not shown	% EEG power	10 s baseline vs. 10 s stimulation	Sidak
		Control stim - alpha	15.63	8.158	5
		Control baseline - beta	8.084	4.57	5	>0.9999	not shown	% EEG power	10 s baseline vs. 10 s stimulation	Sidak
		Control stim - beta	7.672	4.32	5
	Tail temperature is differentially affected by dSC photostimulation in ChR2 rats vs. control rats	Experimental Group (ChR2 vs control) vs. time	n/a - time series	n/a	10 ChR2 vs 9 Control	<0.0001 [interaction]	3B3	degree centigrade	delta oC Con vs ChR2 vs. time	RM 2-way ANOVA
3. Are effects of dSC stimulation evident under anaesthesia?	dSC stimulation increases respiratory frequency	10 Hz - ChR2 rats	22.61	16.12	8	0.0013	4Cii	% delta resp frequency	peak change Con vs ChR2	Mann-Whitney
		10 Hz - Control rats	2.28	2.109	6
		20 Hz - ChR2 rats	28.78	19.44	8	0.0007	4Cii	% delta resp frequency	peak change Con vs ChR2	Mann-Whitney
		20 Hz - Control rats	1.773	1.58	6
	dSC stimulation increases respiratory burst amplitude	10 Hz - ChR2 rats	11.51	6.939	8	0.0221	4Ciii	% delta resp area	% peak change Con vs ChR2	Mann-Whitney
		10 Hz - Control rats	1.278	7.852	6
		20 Hz - ChR2 rats	21.33	25.62	8	0.0047	4Ciii	% delta resp area	% peak change Con vs ChR2	Mann-Whitney
		20 Hz - Control rats	-3.065	5.766	6
	dSC stimulation evokes short latency sympathoexcitation	ChR2	n/a	n/a	n/a	n/a	4D	SNA % baseline		n/a		Observation
	dSC stimulation increases systolic blood pressure	10 Hz - ChR2 rats	n/a - time series	n/a	8	<0.0001 [interaction]	4Fi	delta sAP	sAP vs. time vs. group	RM 2-way ANOVA
		10 Hz - Control rats			6
		20 Hz - ChR2 rats	n/a - time series	n/a	8	<0.0001 [interaction]	4Fii	delta sAP	sAP vs. time vs. group	RM 2-way ANOVA
		20 Hz - Control rats			6
	dSC stimulation increases sympathetic nerve activity	10 Hz - ChR2 rats	n/a - time series	n/a	8	<0.0001 [interaction]	4Ei	SNA % baseline	SNA vs. time vs. group	RM 2-way ANOVA
		10 Hz - Control rats			6
		20 Hz - ChR2 rats	n/a - time series	n/a	8	<0.0001 [interaction]	4Eii	SNA % baseline	SNA vs. time vs. group	RM 2-way ANOVA
		20 Hz - Control rats			6
	dSC stimulation has no significant effect on heart rate	10 Hz - ChR2 rats	3.496	2.969	8	0.1079	4G	delta HR (bpm)	peak change Con vs ChR2	Mann-Whitney
		10 Hz - Control rats	1.663	1.446	6
		20 Hz - ChR2 rats	4.403	11.38	8	0.8518	4G	delta HR (bpm)	peak change Con vs ChR2	Mann-Whitney
		20 Hz - Control rats	2.117	1.327	6
4. Do dSC neurons project to putative medullary cardiovascular/respiratory centres	dSC efferents target A5, A7 & GiA	n/a	n/a	n/a	6	n/a	5A-E	n/a	n/a	n/a		qualitative data
	Trans-synaptic labelling of spinally projecting GiA neurons	n/a	n/a	n/a	4	n/a	5F	n/a	n/a	n/a		qualitative data
5. Does optogenetic stimulation of dSC-GiA terminals reproduce physiological effects of dSC stimulation	GiA stimulation evokes SNA responses at shorter latencies the dSC stimulation	GiA stim onset	29.63	2.026	3	0.0208	n/a	ms	onset latency, dSC vs GiA stim	Unpaired t-test		one datapoint eliminated from GiA dataset - onset of response was ambiguous but consistent with the main finding of shorter latencies to GiA stimulation - inclusion of this datapoint increased the statistical significance from 0.207 to 0.0067
		dSC stim onset	43.13	8.008	8
	Peak amplitude of SNA responses does not differ between dSC and GiA stimulation	GiA stim peak	150.8	28.37	4	0.7557	n/a	%	peak height, GiA vs dSC	Unpaired t-test
		dSC stim peak	162.8	70.8	8
	SNA responses to 20Hz GiA and dSC stimulation are equivalent	GiA stim	n/a - time series	n/a	7	>0.99	7A	%SNA	delta SNA, GiA vs dSC vs time	Mixed effect 2-way ANOVA		Some missing values due to artifact on one recording - mixed effect ANOVA selected to deal with missing values
		dSC stim			8
	SAP responses to 20Hz GiA and dSC stimulation are equivalent	GiA stim	n/a - time series	n/a	7	>0.99	7A	delta mmHg	delta sAP, GiA vs dSC vs time	RM 2-way ANOVA
		dSC stim			8
	Effects of 20Hz GiA and dSC stimulation on heart rate are equivalent	GiA stim	4.671	4.491	7	0.9545	7B	bpm	peak change dSC vs GiA	Unpaired t-test
		dSC stim	4.403	11.38	8
	Respiratory frequency responses to 20Hz dSC stimulation are larger than those evoked by GiA stimulation	GiA stim	10.17	8.434	7	0.036	7B	% delta resp frequency	peak change dSC vs GiA	Unpaired t-test
		dSC stim	28.78	19.44	8
	Effects of 20Hz GiA and dSC stimulation on diaphragm burst amplitude are equivalent	GiA stim	5.717	4.169	7	0.1375	7B	% delta resp area	peak change dSC vs GiA	Unpaired t-test
		dSC stim	21.33	25.62	8
6. Does optogenetic dSC stimulation activate spinally projecting GiA neurons?	dSC stimulation increases GiA neuronal discharge rate	n/a - qualitative
